# Supplementary material for: Identification and characterization of signature genes related to fetoplacental vascular endothelial cell programming in gestational diabetes mellitus using bioinformatics analysis
Source: Front Genet. 2025 Jul 14;16:1600756. doi: 10.3389/fgene.2025.1600756 (PMC12301189; doi:10.3389/fgene.2025.1600756)
Supplement: Supplementary file 1 [file DataSheet1.xlsx]

## Sheet: All DEGs
id	logFC	AveExpr	t	P.Value	adj.P.Val	B
PSMB6	-0.363729	12.0696	-11.943	2.87767e-14	5.58932e-09	22.0394
NGDN	-0.74424	8.30259	-10.7524	6.02068e-13	4.25989e-08	19.2089
SELK	-0.490599	8.94353	-10.7187	6.57964e-13	4.25989e-08	19.1258
PRCC	-0.306689	10.3832	-10.3425	1.78955e-12	8.68965e-08	18.1866
SMNDC1	-0.361196	9.82292	-10.178	2.78743e-12	1.08281e-07	17.7697
SNRPD3	-0.542978	9.68482	-9.77565	8.36639e-12	2.25166e-07	16.7328
DGUOK	-0.378015	9.17063	-9.63012	1.25148e-11	2.70084e-07	16.352
MRPL21	-0.508353	9.74893	-9.3012	3.14112e-11	5.49687e-07	15.4801
COPS7B	-0.363815	9.07886	-9.18346	4.38143e-11	6.54622e-07	15.1643
MRPS5	-0.349408	9.55112	-8.98832	7.63529e-11	9.88672e-07	14.6365
NDUFS3	-0.424045	10.4601	-8.87009	1.07146e-10	1.30069e-06	14.3142
SPOP	0.4212	9.14688	8.79961	1.31236e-10	1.49941e-06	14.1211
RPS13	-0.370505	12.9572	-8.56648	2.57799e-10	2.7818e-06	13.4778
NEDD8	-0.362332	11.5101	-8.36765	4.60895e-10	4.71158e-06	12.9234
NDUFA9	-0.430051	9.94185	-8.1984	7.58524e-10	7.36643e-06	12.4474
NABP2	-0.334636	10.2693	-8.17823	8.05104e-10	7.44647e-06	12.3905
TOMM34	-0.470062	11.1613	-8.13016	9.28143e-10	8.0287e-06	12.2545
EMC3	-0.444039	9.91616	-8.08336	1.06622e-09	8.28371e-06	12.1219
COMMD1	-0.458811	9.5151	-8.0686	1.11398e-09	8.32188e-06	12.08
PHF5A	-0.569312	8.20377	-8.05099	1.17377e-09	8.4438e-06	12.03
IFT46	-0.512782	9.65246	-7.98242	1.43924e-09	9.98377e-06	11.8349
MAD2L1BP	-0.383508	9.61191	-7.92413	1.71233e-09	1.12381e-05	11.6686
MRPL47	-0.434412	9.76339	-7.91831	1.74231e-09	1.12381e-05	11.652
TTI2	-0.405709	7.98706	-7.86069	2.06962e-09	1.2562e-05	11.4872
CHMP3	0.415397	9.88753	7.8338	2.24304e-09	1.28137e-05	11.4102
GTPBP8	-0.530923	8.17067	-7.79456	2.52275e-09	1.39798e-05	11.2976
GCC2	0.446523	8.93857	7.78564	2.59111e-09	1.39798e-05	11.272
TMEM258	-0.327113	11.3387	-7.75177	2.86832e-09	1.50572e-05	11.1747
PRPSAP2	-0.518635	8.04222	-7.71555	3.19799e-09	1.6346e-05	11.0704
TMEM203	-0.334215	8.23485	-7.68975	3.45595e-09	1.72116e-05	10.9961
PRO2012	1.63872	8.04801	7.6187	4.28065e-09	2.02713e-05	10.791
RUFY2	0.331512	8.74347	7.61083	4.38343e-09	2.02713e-05	10.7683
LIMS1	0.367161	10.5815	7.59793	4.55737e-09	2.05856e-05	10.731
GOLGB1	0.568213	8.88364	7.56375	5.05276e-09	2.14479e-05	10.632
C14orf142	-0.463234	8.11574	-7.56083	5.09749e-09	2.14479e-05	10.6236
ATP6V0B	-0.366905	9.44435	-7.51472	5.86005e-09	2.32286e-05	10.4899
C14orf119	-0.334121	9.9518	-7.48276	6.45531e-09	2.50764e-05	10.3971
TMEM106C	-0.751113	9.77957	-7.44314	7.27896e-09	2.77215e-05	10.282
ATP5L	-0.349611	10.9577	-7.4019	8.24912e-09	3.02308e-05	10.1619
TRAF3IP1	0.312914	7.70242	7.39063	8.53656e-09	3.07048e-05	10.1291
PSMA6	-0.398925	11.1994	-7.37498	8.95209e-09	3.11597e-05	10.0835
MRPL50	-0.322285	10.1875	-7.37381	8.98388e-09	3.11597e-05	10.0801
AIFM1	-0.334456	8.88297	-7.36727	9.16426e-09	3.12277e-05	10.061
CBLL1	-0.305544	9.99104	-7.30975	1.09169e-08	3.505e-05	9.89307
SDHB	-0.398839	10.6983	-7.29017	1.15874e-08	3.505e-05	9.83586
RBM22	-0.34627	9.26419	-7.28536	1.17585e-08	3.505e-05	9.82179
LAMB1	0.363789	12.0749	7.28471	1.17817e-08	3.505e-05	9.8199
CALCOCO1	0.551957	9.00587	7.28287	1.18482e-08	3.505e-05	9.8145
HAUS2	-0.532147	9.13982	-7.28168	1.18911e-08	3.505e-05	9.81103
RPL21	-0.377973	10.9312	-7.28116	1.19101e-08	3.505e-05	9.8095
DRG1	-0.336741	10.2684	-7.24956	1.31144e-08	3.69163e-05	9.71704
SFXN4	-0.461136	7.65166	-7.24055	1.34799e-08	3.73253e-05	9.69066
ARFGAP1	0.302223	9.69443	7.177	1.63666e-08	4.31031e-05	9.50437
SRRD	-0.505724	9.33929	-7.17267	1.65845e-08	4.31031e-05	9.49168
DCAF5	0.420524	10.3113	7.1715	1.66438e-08	4.31031e-05	9.48825
NUDT5	-0.413875	10.5502	-7.16117	1.71782e-08	4.39017e-05	9.4579
RAE1	-0.349195	8.61887	-7.1498	1.77857e-08	4.4864e-05	9.42454
MRPL48	-0.507188	8.64197	-7.12542	1.91629e-08	4.70841e-05	9.35292
WDR61	-0.346886	7.85924	-7.12252	1.93339e-08	4.70841e-05	9.34439
MED31	-0.322713	9.62195	-7.11995	1.94866e-08	4.70841e-05	9.33683
C6orf136	-0.327421	7.98438	-7.11486	1.97928e-08	4.70841e-05	9.32186
EIF3M	-0.392887	11.2387	-7.11346	1.98779e-08	4.70841e-05	9.31774
TTC3	0.511991	9.91183	7.09473	2.10508e-08	4.86752e-05	9.26269
GMEB1	-0.316103	8.71884	-7.08605	2.16182e-08	4.9399e-05	9.23715
ASCC3	0.337476	9.90827	7.00321	2.78709e-08	6.02166e-05	8.99314
KIDINS220	0.370313	9.08456	7.00285	2.79024e-08	6.02166e-05	8.99205
RPL21P28	-0.390157	10.7091	-6.93396	3.44805e-08	7.27953e-05	8.7887
EMG1	-0.662569	8.35232	-6.92769	3.51516e-08	7.34141e-05	8.77018
ZBTB8OS	-0.348018	9.1719	-6.9069	3.74727e-08	7.74292e-05	8.70874
KLC1	0.353628	9.6668	6.9001	3.82656e-08	7.82353e-05	8.68862
PPIAP26	-0.350652	6.61284	-6.87287	4.16116e-08	8.419e-05	8.60808
HAX1	-0.37121	9.93622	-6.85016	4.4627e-08	8.92065e-05	8.54085
CHD2	0.458585	9.27922	6.83785	4.63524e-08	9.07049e-05	8.5044
PCMT1	-0.318236	11.1029	-6.81708	4.94181e-08	9.41031e-05	8.44285
RPF1	-0.3076	9.51726	-6.80732	5.0927e-08	9.60349e-05	8.41395
TMEM138	-0.435351	9.35615	-6.80109	5.19153e-08	9.69572e-05	8.39548
RB1CC1	0.320804	8.40276	6.79508	5.28875e-08	9.78322e-05	8.37765
RNU6-82P	0.603993	3.70474	6.78533	5.45019e-08	9.98674e-05	8.34875
SRI	-0.330757	11.5663	-6.76548	5.79454e-08	0.000104211	8.28987
TXNL4B	-0.457026	8.90854	-6.75472	5.99027e-08	0.000106743	8.25794
TAS2R20	1.14562	5.60143	6.72866	6.49236e-08	0.000114384	8.18058
CLIP1	0.358086	9.85253	6.72645	6.53689e-08	0.000114384	8.17401
NDUFB9	-0.36459	10.4344	-6.69319	7.24458e-08	0.000125636	8.07521
CPSF7	-0.310704	9.14881	-6.69003	7.31559e-08	0.000125745	8.06583
NHP2L1	-0.323397	9.10081	-6.63123	8.77522e-08	0.000146933	7.89096
ANAPC7	-0.380335	9.8261	-6.613	9.2846e-08	0.000154133	7.83672
EIF2B3	-0.630374	8.4598	-6.60978	9.37765e-08	0.000154358	7.82713
MRPL9	-0.403699	10.6519	-6.60431	9.5377e-08	0.000155674	7.81086
DIABLO	-0.314656	8.33212	-6.59488	9.82045e-08	0.000158953	7.78278
BLMH	-0.33943	9.45013	-6.5769	1.03832e-07	0.000166672	7.72921
MALSU1	-0.372156	10.2279	-6.56464	1.0785e-07	0.000170676	7.6927
AGK	-0.310868	9.08372	-6.5576	1.10228e-07	0.000171982	7.67174
CHFR	0.311496	8.90272	6.54089	1.1609e-07	0.000177387	7.62192
ZC3HC1	-0.383956	7.94152	-6.53712	1.17454e-07	0.000177387	7.61069
SNRPC	-0.419725	9.61042	-6.52818	1.20758e-07	0.000180422	7.58402
PDRG1	-0.361588	7.75965	-6.51459	1.25956e-07	0.000185475	7.54351
MALAT1	0.778658	12.2907	6.50807	1.2853e-07	0.000187702	7.52406
POLR2H	-0.379157	11.3068	-6.49658	1.33191e-07	0.000193058	7.48981
ZBTB10	0.354121	8.18928	6.46053	1.4896e-07	0.000214315	7.38223
ATG3	-0.314907	10.2549	-6.45286	1.52548e-07	0.000216274	7.35934
AHSA1	-0.388411	9.60888	-6.44465	1.56487e-07	0.00022025	7.33483
SEC11C	-0.563601	7.44202	-6.41268	1.72825e-07	0.000236393	7.23935
TOMM22	-0.371702	10.1979	-6.38823	1.86467e-07	0.000248252	7.1663
RUVBL1	-0.525592	9.59722	-6.38598	1.87773e-07	0.000248252	7.15959
BRWD1	0.529034	7.91458	6.37245	1.9584e-07	0.000254999	7.11914
CALD1	0.545563	11.3879	6.36853	1.98243e-07	0.000254999	7.10742
PAFAH1B1	0.398415	8.53151	6.36251	2.01982e-07	0.000256514	7.08945
MRPL40	-0.345727	9.31004	-6.35138	2.09098e-07	0.000259888	7.05616
TAS2R14	0.873723	5.87349	6.35104	2.09315e-07	0.000259888	7.05516
STIP1	-0.326528	10.9798	-6.342	2.15285e-07	0.000262987	7.02812
ZPR1	-0.381019	9.54927	-6.32257	2.28697e-07	0.000274197	6.97001
MRPL18	-0.325342	10.1009	-6.31528	2.33939e-07	0.000278762	6.94822
ARID4B	0.462297	7.96919	6.30583	2.40924e-07	0.000285334	6.91993
NAF1	-0.446043	8.0516	-6.27503	2.6515e-07	0.000310242	6.8278
RRP36	-0.433507	8.78037	-6.26591	2.72792e-07	0.000315384	6.80048
CCDC59	-0.615254	8.57791	-6.25507	2.82154e-07	0.000323979	6.76804
ZNF841	0.526867	7.78414	6.24866	2.87839e-07	0.000323979	6.74885
MYO10	0.331624	11.0857	6.24476	2.91355e-07	0.000323979	6.73718
TIMM9	-0.557475	7.73308	-6.24292	2.93023e-07	0.000323979	6.73169
APOO	-0.530652	9.85573	-6.24233	2.9357e-07	0.000323979	6.7299
STARD9	0.450969	6.74802	6.215	3.1964e-07	0.000345095	6.64809
FGGY	0.30258	6.90856	6.18341	3.52697e-07	0.000374342	6.55346
UBE2NL	-0.401069	7.95058	-6.17325	3.64041e-07	0.000384283	6.52303
TRIM38	0.444697	8.20825	6.14974	3.9171e-07	0.000411255	6.45259
DPAGT1	-0.333972	11.0801	-6.13373	4.11744e-07	0.000429504	6.40463
METTL6	-0.324068	8.23086	-6.13236	4.13515e-07	0.000429504	6.40051
AKAP9	0.521082	7.99521	6.11143	4.41393e-07	0.000453608	6.33778
CISD1	-0.46148	9.74883	-6.1075	4.46828e-07	0.000456777	6.32601
EXOSC2	-0.718618	10.5836	-6.09321	4.67193e-07	0.00047326	6.28316
NDUFB5	-0.306811	10.3234	-6.08151	4.84545e-07	0.000485122	6.24809
NDUFAF4	-0.483377	10.0042	-6.06302	5.13297e-07	0.000501417	6.19267
HERC2P3	0.644088	9.471	6.05552	5.25443e-07	0.000507747	6.17019
TAS2R13	0.629035	4.58926	6.04941	5.35558e-07	0.000514959	6.15186
PXMP2	-0.373353	10.0627	-6.04178	5.48455e-07	0.000524762	6.12898
COX6C	-0.300423	9.24887	-6.03731	5.56163e-07	0.000528642	6.11556
LUC7L3	0.551975	8.04498	6.03621	5.58064e-07	0.000528642	6.11228
PTRH2	-0.329457	7.98157	-6.03472	5.60675e-07	0.000528642	6.10779
ARID4A	0.544726	7.66626	6.03091	5.6737e-07	0.000532371	6.09638
HERC2P2	0.62592	9.73262	6.02936	5.70115e-07	0.000532374	6.09174
FARS2	-0.437823	8.38801	-6.01431	5.97526e-07	0.000552657	6.04659
KIAA2026	0.38793	10.3948	6.00569	6.13812e-07	0.000563132	6.02074
MTFMT	-0.357217	8.77413	-6.00525	6.1465e-07	0.000563132	6.01943
CEP41	-0.339141	7.61046	-5.98137	6.62194e-07	0.000600886	5.9478
SLC50A1	-0.344102	9.61227	-5.97742	6.70397e-07	0.000602832	5.93597
FAM96A	-0.382125	9.28232	-5.95204	7.25664e-07	0.000646543	5.85981
WDR77	-0.356847	9.535	-5.94353	7.4519e-07	0.000657904	5.83429
RN7SL147P	-0.887146	7.45142	-5.92906	7.79602e-07	0.000684061	5.79089
CHCHD3	-0.390342	10.42	-5.92603	7.87008e-07	0.000684061	5.7818
MRPL46	-0.444311	9.84077	-5.92308	7.94301e-07	0.000684061	5.77294
CCDC186	0.416417	8.06343	5.92241	7.9595e-07	0.000684061	5.77094
TRIOBP	0.314213	8.22557	5.91356	8.18235e-07	0.000697046	5.7444
ZNF461	0.300587	6.52608	5.89258	8.73626e-07	0.000737761	5.68144
TBPL1	-0.383532	9.22059	-5.88686	8.89367e-07	0.000747434	5.66427
DHPS	-0.336424	9.33501	-5.88425	8.96625e-07	0.000747434	5.65646
TOE1	-0.561373	9.04117	-5.87881	9.11998e-07	0.000757	5.64012
PDCD2L	-0.459341	7.52765	-5.86118	9.63572e-07	0.00078886	5.58724
YARS2	-0.305067	8.01395	-5.86108	9.6389e-07	0.00078886	5.58693
FAM216A	-0.568935	8.59176	-5.86009	9.66871e-07	0.00078886	5.58396
NDUFAF1	-0.518306	7.88197	-5.85939	9.68988e-07	0.00078886	5.58186
GPR21	0.897106	5.7354	5.85882	9.70688e-07	0.00078886	5.58017
CDKN2AIPNLP1	-0.366287	7.47655	-5.85294	9.88672e-07	0.000796807	5.56253
NCBP2-AS2	-0.339959	7.5439	-5.83969	1.03043e-06	0.000823625	5.52277
SLC25A15	-0.390456	7.69365	-5.83224	1.05467e-06	0.000836116	5.50042
C1orf123	-0.343401	10.4483	-5.82365	1.08335e-06	0.000855362	5.47464
TIMM10	-0.544261	8.33019	-5.82083	1.09291e-06	0.000859329	5.46619
SLC39A13	0.32122	10.209	5.81899	1.0992e-06	0.000859329	5.46067
KHNYN	0.35581	7.57327	5.80635	1.14345e-06	0.000888374	5.42274
RRBP1	0.417098	9.54272	5.79797	1.17375e-06	0.000904675	5.39761
MRPL22	-0.482155	8.26411	-5.78576	1.21936e-06	0.000932428	5.36097
SMG1P1	0.772898	10.0763	5.78351	1.22796e-06	0.00093532	5.35422
TAMM41	-0.35669	8.49881	-5.75859	1.32729e-06	0.000991539	5.27947
LIAS	-0.431678	7.32252	-5.75202	1.3548e-06	0.00100436	5.25976
CCDC93	0.37945	8.8297	5.72768	1.46171e-06	0.00106592	5.18677
C17orf75	-0.494701	7.95578	-5.7269	1.46527e-06	0.00106592	5.18443
TFB2M	-0.399433	9.20363	-5.72253	1.48544e-06	0.00107656	5.17129
TAS2R31	0.970721	5.17939	5.71985	1.49792e-06	0.00108157	5.16326
NSDHL	-0.388768	10.1762	-5.71646	1.51381e-06	0.00108748	5.15312
TIMM8A	-0.637429	7.69844	-5.7132	1.52931e-06	0.00109177	5.14333
DDX47	-0.300509	10.1003	-5.71171	1.53643e-06	0.00109177	5.13887
COX10	-0.346351	8.64773	-5.70047	1.59128e-06	0.00111061	5.10516
CHD9	0.436516	9.49152	5.69966	1.59533e-06	0.00111061	5.10272
RC3H1	0.311401	9.76833	5.69242	1.63179e-06	0.00113194	5.08101
DNAJC8	-0.320345	10.1053	-5.68442	1.67307e-06	0.00115033	5.05701
BOLA3	-0.365766	11.0641	-5.67768	1.70861e-06	0.00116444	5.03681
FAM133B	0.449052	8.62538	5.66506	1.77727e-06	0.00120279	4.99896
BTBD8	0.387525	4.65639	5.64625	1.88469e-06	0.00126666	4.94259
WBSCR22	-0.331255	9.1282	-5.6442	1.89679e-06	0.00126877	4.93644
TUBGCP4	-0.404056	9.15762	-5.63004	1.98249e-06	0.0013187	4.89399
CDKN2AIPNL	-0.409213	6.73366	-5.62501	2.01384e-06	0.00133498	4.87891
TAS2R50	0.776271	4.89771	5.6139	2.08489e-06	0.00136659	4.84561
CCDC82	0.360956	7.56629	5.61293	2.09121e-06	0.00136659	4.8427
NBEAL1	0.537043	7.80236	5.61281	2.09202e-06	0.00136659	4.84233
NAT9	0.311044	7.80655	5.61209	2.0967e-06	0.00136659	4.84018
RANP1	-0.309226	11.5576	-5.60881	2.11826e-06	0.00137391	4.83036
LRRFIP1	0.326197	8.34654	5.60824	2.12208e-06	0.00137391	4.82863
H2AFX	-0.658181	9.33088	-5.60397	2.15049e-06	0.00138768	4.81585
SCARNA17	0.788443	8.33339	5.60004	2.17708e-06	0.00140018	4.80405
SERINC5	0.347698	8.71597	5.59628	2.20271e-06	0.00140735	4.79281
SAR1B	-0.36826	10.0961	-5.58385	2.28982e-06	0.00144871	4.75555
ACAT1	-0.402865	8.61686	-5.57368	2.36366e-06	0.00146404	4.72507
GTF3C6	-0.389512	9.52255	-5.57225	2.37424e-06	0.00146404	4.72078
BUD13	-0.384366	7.41188	-5.57165	2.37863e-06	0.00146404	4.71901
COPS4	-0.345708	9.76383	-5.5702	2.38943e-06	0.00146404	4.71466
ANKRD36B	0.937772	8.49366	5.56632	2.41853e-06	0.00147693	4.70303
ACAP2	0.357257	9.32169	5.55465	2.50821e-06	0.00151318	4.66807
EXOSC8	-0.878087	9.41448	-5.5546	2.50858e-06	0.00151318	4.66792
SPRYD4	-0.349434	8.41789	-5.55201	2.52897e-06	0.0015151	4.66015
RFC2	-0.700074	9.26101	-5.55122	2.53517e-06	0.0015151	4.6578
EIF4A3	-0.403774	10.9916	-5.54227	2.60695e-06	0.00154375	4.63098
RPA1	-0.309613	8.96171	-5.53516	2.66538e-06	0.00156693	4.6097
ADAM20	0.319376	5.13582	5.53165	2.69475e-06	0.00157652	4.59917
CLCN7	0.31326	9.23862	5.52754	2.72948e-06	0.00159053	4.58688
TAS2R19	0.853044	5.34312	5.52689	2.73508e-06	0.00159053	4.58491
HOXA7	-0.320232	8.64016	-5.50309	2.94576e-06	0.0016681	4.51366
TRMT44	-0.320036	6.98786	-5.49475	3.02335e-06	0.00170706	4.48869
SND1	0.474648	8.66782	5.48896	3.07843e-06	0.00172587	4.47136
LIMS3	0.390676	11.5168	5.48845	3.08333e-06	0.00172587	4.46983
DNAAF2	-0.336941	8.35232	-5.48326	3.13366e-06	0.001749	4.45428
CCDC101	-0.398279	8.24396	-5.47662	3.19921e-06	0.00177538	4.43441
CMC2	-0.327436	11.1818	-5.47298	3.23563e-06	0.00179048	4.42354
SPTAN1	0.412725	10.7994	5.46796	3.28666e-06	0.00180331	4.40852
VPS13D	0.395659	8.25184	5.46066	3.36235e-06	0.00183202	4.38666
ANAPC15	-0.377614	9.93661	-5.44028	3.58286e-06	0.0019277	4.32568
ACN9	-0.334012	6.88184	-5.43716	3.61782e-06	0.00194114	4.31636
CCNL2	0.585131	8.44001	5.43451	3.64778e-06	0.00195182	4.30845
LRRC66	0.445626	4.35323	5.4275	3.7284e-06	0.00197861	4.28746
INE1	0.445836	6.03519	5.39313	4.14977e-06	0.00215512	4.18469
ADSL	-0.400855	9.87684	-5.38778	4.21941e-06	0.00218544	4.16872
METTL1	-0.471896	7.93481	-5.3821	4.2948e-06	0.00221268	4.15172
ARRB2	-0.520234	8.29919	-5.38019	4.32033e-06	0.00221995	4.14604
CDC42BPA	0.432663	10.3478	5.37788	4.35158e-06	0.00223011	4.13912
NUP35	-0.68347	8.46943	-5.36926	4.47001e-06	0.00228477	4.11335
GALNT10	0.465017	10.6994	5.35911	4.61342e-06	0.00235188	4.08305
ANGPTL4	0.920475	11.1599	5.35236	4.71146e-06	0.00239558	4.06287
FLJ42393	0.689753	6.45153	5.35028	4.74203e-06	0.00239856	4.05667
TRIM22	0.401801	9.99674	5.33683	4.94472e-06	0.00249459	4.0165
FZD6	0.352626	10.1942	5.33098	5.03568e-06	0.00251076	3.99902
TMEM14B	-0.342702	11.5442	-5.32322	5.15877e-06	0.00254992	3.97585
TMEM65	0.367275	8.60673	5.31897	5.22735e-06	0.00257041	3.96318
PAAF1	-0.378845	7.41603	-5.31455	5.2998e-06	0.00258587	3.94997
TRMT61B	-0.33412	8.3884	-5.31381	5.31204e-06	0.00258587	3.94776
ARHGEF10	0.471252	7.62426	5.30052	5.5363e-06	0.00264857	3.90809
DGKH	0.429502	8.05447	5.29899	5.56268e-06	0.00265465	3.90353
PSPH	-0.520924	8.66237	-5.29522	5.62818e-06	0.00267933	3.8923
PTPLAD1	0.314466	10.9805	5.29282	5.6705e-06	0.00268631	3.88511
ANAPC10	-0.477644	7.28686	-5.29184	5.68772e-06	0.00268791	3.8822
ADAM17	0.314953	9.87155	5.28832	5.75036e-06	0.00271091	3.8717
WRAP53	-0.300894	7.971	-5.28487	5.81244e-06	0.00272694	3.8614
TIPIN	-0.751406	7.88658	-5.28099	5.88299e-06	0.00275339	3.84982
GRPEL1	-0.461724	9.61743	-5.27442	6.00445e-06	0.00279007	3.83022
COPZ1	-0.307901	11.3365	-5.27065	6.07508e-06	0.00281615	3.81901
ZKSCAN1	0.411484	8.27833	5.26973	6.09259e-06	0.00281754	3.81625
CLK4	0.467958	6.00716	5.2557	6.36422e-06	0.00292228	3.77441
WDR52	0.499459	5.74614	5.23808	6.72246e-06	0.00305787	3.72189
DDX39A	-0.437561	8.89047	-5.23625	6.76069e-06	0.00306807	3.71646
TAS2R10	0.675994	5.26961	5.22715	6.95471e-06	0.00313508	3.68932
PPIH	-0.42105	8.86775	-5.22099	7.08908e-06	0.00316871	3.67097
ANKRD36C	0.75562	8.47071	5.22066	7.09624e-06	0.00316871	3.67001
RNU6-1152P	0.517575	5.81664	5.22065	7.09666e-06	0.00316871	3.66995
C3orf35	0.382489	5.8288	5.21946	7.12284e-06	0.00317311	3.66642
FAF1	-0.362894	8.91318	-5.19338	7.7238e-06	0.00340955	3.58876
MRPS31	-0.36175	7.45915	-5.19099	7.78131e-06	0.00341385	3.58164
S100PBP	0.301549	8.62887	5.19079	7.78629e-06	0.00341385	3.58103
PLK3	0.374646	9.31681	5.18828	7.84718e-06	0.00342509	3.57356
FLJ34503	0.485099	5.05326	5.18561	7.91244e-06	0.00344483	3.56562
EBAG9	-0.349997	8.16571	-5.18493	7.92906e-06	0.00344483	3.56361
ATF1	-0.358387	9.66304	-5.18426	7.94562e-06	0.00344483	3.56161
ZFAND1	-0.448255	8.82829	-5.17982	8.056e-06	0.00347716	3.54838
CASD1	0.332542	8.3053	5.17294	8.22972e-06	0.00354427	3.52793
MRPL35	-0.347105	9.40263	-5.16292	8.48974e-06	0.00362411	3.49811
GTF2A2	-0.309006	10.1753	-5.15869	8.60189e-06	0.00366393	3.48554
SUV39H2	-0.649992	8.3942	-5.13684	9.20524e-06	0.00388682	3.42056
CLSTN1	0.38896	10.5216	5.13218	9.33932e-06	0.00393489	3.4067
ZNF460	0.479745	9.60251	5.13066	9.38358e-06	0.00394498	3.40217
SCLY	-0.35552	8.83749	-5.12328	9.60071e-06	0.00402754	3.38025
APPBP2	0.319376	9.26407	5.1192	9.72298e-06	0.00405258	3.36812
HERC2	0.473773	8.7384	5.11494	9.85211e-06	0.00408215	3.35548
CDC26	-0.364596	8.15809	-5.10798	1.0067e-05	0.00413441	3.3348
ZNF292	0.410856	8.72023	5.10794	1.00683e-05	0.00413441	3.33468
RAD51C	-0.486666	8.51441	-5.09521	1.04734e-05	0.00424689	3.29688
ATG4C	-0.4554	8.62696	-5.09295	1.0547e-05	0.00426346	3.29018
NKTR	0.527805	8.35248	5.08243	1.08967e-05	0.00437288	3.25892
GTF3A	-0.367989	9.3169	-5.08099	1.09453e-05	0.00438333	3.25466
BLID	1.16245	7.20288	5.06568	1.14769e-05	0.00454934	3.20922
COPS3	-0.31085	10.5636	-5.0609	1.16479e-05	0.00459834	3.19506
TACO1	-0.328459	8.34776	-5.04188	1.23546e-05	0.00484778	3.13864
PRPF39	0.424205	7.17953	5.03325	1.26889e-05	0.00494893	3.11307
STOML2	-0.317315	10.7762	-5.0311	1.27736e-05	0.00495816	3.10669
AGO4	0.325089	7.56601	5.03094	1.27797e-05	0.00495816	3.10624
PSMA5	-0.300262	9.44802	-5.02572	1.29879e-05	0.00501522	3.09076
STX16	0.335786	9.08023	5.02247	1.31192e-05	0.00505585	3.08113
NSMCE1	-0.311433	9.56889	-5.02139	1.31631e-05	0.00506271	3.07793
GCSH	-0.393629	9.2565	-5.01562	1.34e-05	0.00512341	3.06085
ZNF767P	0.704804	7.4787	5.01078	1.36022e-05	0.0051905	3.04651
NMI	-0.802571	8.44864	-4.99872	1.4119e-05	0.00534081	3.01081
FLJ46363	0.35339	5.84734	4.98824	1.4584e-05	0.00547288	2.97978
LTV1	-0.426458	8.81328	-4.98731	1.46262e-05	0.00547371	2.97701
MXD4	0.372922	9.25292	4.98174	1.48798e-05	0.00552605	2.96055
PRMT5	-0.363888	10.4791	-4.97744	1.50792e-05	0.00556813	2.94781
NAPB	0.365272	6.65215	4.97349	1.52642e-05	0.00562575	2.93614
ORC5	-0.386254	9.07918	-4.96801	1.55247e-05	0.00566799	2.91994
CAMKMT	-0.352461	7.9759	-4.9649	1.56748e-05	0.00570135	2.91073
GRN	0.391853	12.3963	4.96101	1.58641e-05	0.0057167	2.89923
RANBP1	-0.46118	9.62243	-4.9596	1.59334e-05	0.00573102	2.89507
VPS13B	0.463929	8.43825	4.95052	1.63866e-05	0.0058507	2.86822
UTRN	0.436905	10.3122	4.9481	1.65094e-05	0.00588372	2.86108
COQ3	-0.828851	6.77899	-4.94314	1.67643e-05	0.00595273	2.84641
WNK1	0.484121	8.82054	4.93805	1.70297e-05	0.00602493	2.83138
GOLGA6L4	0.42742	7.3913	4.93279	1.73086e-05	0.00610696	2.81583
N4BP2L2	0.358983	9.36031	4.93016	1.74492e-05	0.00613981	2.80809
ZBTB41	0.361562	8.75062	4.92903	1.75105e-05	0.0061399	2.80473
PDSS1	-0.497302	9.65084	-4.92869	1.75288e-05	0.0061399	2.80374
COX17	-0.315592	8.34598	-4.92421	1.77728e-05	0.00620563	2.79051
ZNF181	0.319584	6.74	4.92188	1.7901e-05	0.0062199	2.78363
NBL1	0.317573	8.7101	4.91123	1.84987e-05	0.00636379	2.7522
PA2G4	-0.303586	12.1661	-4.91101	1.85117e-05	0.00636379	2.75153
HAUS1	-0.469415	10.0288	-4.9094	1.86035e-05	0.00638405	2.74679
BZW2	-0.302204	10.6887	-4.90345	1.89482e-05	0.00647612	2.72923
CRYGS	0.494222	6.03689	4.90323	1.89609e-05	0.00647612	2.72859
PRPF38A	-0.373719	10.2485	-4.90304	1.89718e-05	0.00647612	2.72804
SNRNP40	-0.389527	10.0286	-4.90016	1.91413e-05	0.00651108	2.71953
ABHD10	-0.41876	8.58465	-4.89908	1.92051e-05	0.00652136	2.71635
MRPS2	-0.333316	9.9407	-4.8975	1.92987e-05	0.0065417	2.71169
RNF185-AS1	-0.481656	5.80852	-4.88983	1.97604e-05	0.00665178	2.68907
ZC3H6	0.404501	7.40638	4.88415	2.01097e-05	0.00673436	2.67231
CHD6	0.380585	7.9807	4.87472	2.07028e-05	0.00690914	2.64451
HSPE1	-0.365364	8.98403	-4.87133	2.09201e-05	0.00696968	2.63452
UBE2Q2P1	0.634787	8.12438	4.86357	2.14261e-05	0.00712605	2.61166
NSMCE4A	-0.401311	9.24933	-4.85748	2.18317e-05	0.00724851	2.59373
C15orf61	-0.410443	7.39752	-4.8472	2.25335e-05	0.00745604	2.56347
NARS2	-0.505496	8.63127	-4.83889	2.31175e-05	0.00758466	2.539
UBE2S	-0.532943	9.78153	-4.83785	2.31915e-05	0.00759613	2.53594
RHNO1	-0.331683	10.3569	-4.83164	2.3639e-05	0.00769081	2.51767
VPS13A	0.485279	7.92058	4.82299	2.42761e-05	0.0078325	2.49224
PAK1IP1	-0.443607	10.0758	-4.81974	2.45206e-05	0.00789827	2.48266
MRPL15	-0.418013	9.70985	-4.81355	2.49914e-05	0.00803659	2.46448
EEF1E1	-0.530964	8.18574	-4.80979	2.52824e-05	0.00807926	2.45341
FAM227A	0.541538	5.83916	4.80968	2.52905e-05	0.00807926	2.4531
C20orf194	0.317921	8.79294	4.7901	2.68594e-05	0.00840083	2.39557
HERC2P5	0.647198	9.14845	4.78892	2.69566e-05	0.00841768	2.39212
COL8A1	0.918593	8.75735	4.7832	2.74347e-05	0.00853952	2.37532
DYNC1LI2	0.318837	10.0472	4.78232	2.75091e-05	0.00854897	2.37273
SLC7A5P1	0.654126	10.0368	4.78179	2.75541e-05	0.00854928	2.37117
RNVU1-19	-0.881327	5.68368	-4.76882	2.86738e-05	0.00883534	2.3331
SMG1P5	0.601028	10.5211	4.76848	2.87035e-05	0.00883534	2.33211
SMN2	-0.311699	9.63686	-4.76562	2.89562e-05	0.00889902	2.32373
NUDT21	-0.31122	11.3875	-4.76232	2.92513e-05	0.00897552	2.31404
ALKBH3	-0.367127	9.2108	-4.75346	3.0058e-05	0.00917954	2.28805
TECPR2	0.302778	7.85779	4.75249	3.01474e-05	0.0091924	2.28521
PDCD4	0.653587	8.56683	4.7504	3.03415e-05	0.00922262	2.27908
HEBP1	-0.48647	10.4816	-4.74744	3.06182e-05	0.00927769	2.27041
FAP	1.66119	8.55754	4.74596	3.07572e-05	0.0092908	2.26608
ANKRD10	0.414131	8.11397	4.74213	3.1121e-05	0.00936169	2.25485
CWC15	-0.345034	8.33678	-4.74086	3.12419e-05	0.00937507	2.25114
KALRN	0.686119	6.79291	4.73769	3.15471e-05	0.00944131	2.24185
LDHB	-0.325018	11.9293	-4.72012	3.32928e-05	0.00981257	2.1904
FAM207A	-0.306246	8.64957	-4.70603	3.47625e-05	0.0101381	2.14914
RABGAP1L	0.301577	6.65755	4.7049	3.48825e-05	0.0101426	2.14585
C1orf101	0.483483	5.4956	4.69988	3.54229e-05	0.0102247	2.13117
XRN1	0.349828	9.59695	4.69983	3.54282e-05	0.0102247	2.13103
MRRF	-0.325169	9.23149	-4.6967	3.57699e-05	0.0102928	2.12186
NRBP2	0.460178	8.65337	4.69429	3.60349e-05	0.0103395	2.11482
ZNF160	0.368388	7.97942	4.69425	3.60386e-05	0.0103395	2.11472
C19orf40	-0.328604	7.55249	-4.69329	3.61455e-05	0.0103396	2.11189
LAMC1	0.369662	11.5586	4.68802	3.67326e-05	0.0104767	2.0965
KIAA1407	0.421755	5.28513	4.68737	3.68064e-05	0.0104775	2.09459
SMAGP	-0.541093	10.4886	-4.68273	3.73319e-05	0.0105393	2.08105
TTC17	0.300783	9.42896	4.68161	3.74606e-05	0.0105602	2.07776
C14orf183	0.400246	5.72365	4.67765	3.79176e-05	0.0106736	2.06619
FKBP4	-0.324948	10.3501	-4.67686	3.80091e-05	0.0106839	2.06389
THOC7	-0.340323	9.51468	-4.66953	3.88715e-05	0.0108322	2.04247
MAGED2	0.343664	10.5138	4.6665	3.9233e-05	0.0109016	2.03363
MEF2A	0.311698	9.50004	4.66593	3.93015e-05	0.0109051	2.03196
LRRC37A	0.478768	8.73376	4.66517	3.93928e-05	0.0109148	2.02975
VCAN	2.38143	7.30604	4.66423	3.95059e-05	0.0109306	2.02701
C14orf28	0.396269	5.47856	4.65416	4.07408e-05	0.0111609	1.99763
FAM35BP	-0.422563	8.6469	-4.65076	4.11675e-05	0.0112448	1.98769
LETM2	-0.353821	7.79709	-4.64997	4.12666e-05	0.0112448	1.98539
RNU4-87P	0.78098	4.51604	4.64314	4.21362e-05	0.0114464	1.96549
NUDCD2	-0.517162	7.22255	-4.6187	4.54024e-05	0.012248	1.89424
BCS1L	-0.31803	8.78579	-4.61431	4.60149e-05	0.0123758	1.88146
VPS13C	0.387201	9.26616	4.61415	4.60367e-05	0.0123758	1.881
SNRPA	-0.351818	11.3215	-4.60819	4.68816e-05	0.0125432	1.86365
SPTLC2	0.324206	9.7543	4.60651	4.71228e-05	0.0125547	1.85876
IDH3A	-0.370644	10.8685	-4.60569	4.72406e-05	0.0125547	1.85638
CTNNAL1	-0.601698	9.50805	-4.60408	4.74734e-05	0.0125926	1.85169
WDR3	-0.411349	7.85206	-4.60374	4.75226e-05	0.0125926	1.8507
NUBP1	-0.338967	8.99997	-4.60036	4.80153e-05	0.0126885	1.84086
LYRM1	-0.496449	7.9372	-4.59494	4.88159e-05	0.0128651	1.82508
GPR135	0.445651	7.49697	4.59036	4.95012e-05	0.0129753	1.81179
FEN1	-0.599074	8.17156	-4.5844	5.0409e-05	0.0131954	1.79445
ZSCAN30	0.375344	6.48658	4.58301	5.06233e-05	0.0132158	1.79041
ADK	-0.424496	10.0694	-4.58102	5.09321e-05	0.0132608	1.78461
PDXDC2P	0.468157	8.20658	4.57218	5.23212e-05	0.0135679	1.75894
SLC16A3	0.324307	9.67232	4.57153	5.24255e-05	0.0135722	1.75704
PIK3IP1	0.638795	7.6928	4.5709	5.25263e-05	0.0135722	1.75521
CPD	0.341068	10.7601	4.55555	5.50397e-05	0.0141221	1.71064
BCL2L12	-0.333191	7.42621	-4.55501	5.51307e-05	0.0141267	1.70907
LAMB2	0.401521	10.1164	4.54666	5.65486e-05	0.0144147	1.68486
RCL1	-0.427489	8.26961	-4.54594	5.66738e-05	0.014427	1.68275
GINS3	-0.52492	8.14261	-4.5389	5.79e-05	0.0146982	1.66234
CD99L2	0.310235	9.54186	4.53179	5.91651e-05	0.0149243	1.64174
ZMYM2	0.315698	9.68856	4.52743	5.9955e-05	0.0150403	1.6291
CLK1	0.594526	8.71727	4.5252	6.03633e-05	0.0151088	1.62263
GGCT	-0.410551	8.54397	-4.52074	6.11867e-05	0.0152559	1.60971
EFHD2	-0.353415	9.44088	-4.51515	6.22341e-05	0.0154378	1.59354
E2F1	-0.33011	8.3416	-4.51432	6.23928e-05	0.0154574	1.59111
HYLS1	-0.662969	6.21767	-4.51227	6.27815e-05	0.0154972	1.58519
NDUFA2	-0.305594	9.8273	-4.51179	6.28726e-05	0.0154972	1.58381
SMG1	0.367689	9.69357	4.51066	6.30899e-05	0.0155174	1.58052
POLD2	-0.402813	9.85691	-4.50777	6.36455e-05	0.0156282	1.57217
RAB28	-0.373982	7.90426	-4.50344	6.44879e-05	0.0157617	1.55964
TAS2R4	0.920212	5.27836	4.50212	6.4747e-05	0.015779	1.55582
NTN4	0.55744	11.2316	4.49743	6.56756e-05	0.0159198	1.54225
CBWD2	0.309696	7.05586	4.49672	6.58165e-05	0.0159198	1.54021
CLCN6	0.310461	8.83465	4.49394	6.63754e-05	0.0160039	1.53215
ZFAND2A	-0.454725	9.82317	-4.49388	6.63864e-05	0.0160039	1.53199
TTC14	0.494283	8.01134	4.49351	6.6462e-05	0.0160039	1.53091
IMPA1	-0.350132	8.98523	-4.49335	6.6494e-05	0.0160039	1.53045
ARV1	-0.324579	9.69295	-4.48861	6.74576e-05	0.0161359	1.51674
AKAP13	0.420749	9.27368	4.48313	6.85886e-05	0.016326	1.5009
POLE2	-1.16178	7.68429	-4.48132	6.8966e-05	0.0163957	1.49567
NUPL1	-0.364836	9.17929	-4.47477	7.03503e-05	0.0166433	1.47674
GSDMB	0.46784	5.6093	4.47383	7.05507e-05	0.0166705	1.47403
TMEM216	-0.483211	7.40166	-4.46745	7.19288e-05	0.0168729	1.45561
RNF26	-0.351547	10.2339	-4.46604	7.22368e-05	0.0169247	1.45154
NFE2L3	0.3813	10.9582	4.46295	7.29155e-05	0.0170347	1.44263
ZNF91	0.379798	8.21683	4.46231	7.30572e-05	0.0170347	1.44078
MAN2B2	0.462677	9.55897	4.45941	7.37032e-05	0.0171032	1.4324
MRPL39	-0.363122	10.1247	-4.45785	7.40519e-05	0.0171637	1.4279
LRIG2	0.301419	8.1186	4.44559	7.68531e-05	0.0176654	1.39254
RPF2	-0.588042	9.06579	-4.4423	7.76231e-05	0.0178002	1.38305
RBM41	0.329197	6.77006	4.44108	7.79093e-05	0.0178448	1.37955
DLEU1	-0.661021	7.98564	-4.44005	7.81544e-05	0.0178588	1.37656
FARSB	-0.451136	11.2126	-4.43807	7.8622e-05	0.0179025	1.37088
CENPQ	-0.760411	6.45848	-4.43414	7.95637e-05	0.0180534	1.35954
IFNE	1.10886	5.03652	4.43157	8.01859e-05	0.0181522	1.35213
MTHFD1	-0.473887	9.23385	-4.42704	8.1292e-05	0.0183453	1.33908
FAM217B	-0.400599	7.74517	-4.42557	8.16528e-05	0.0183985	1.33487
PRPS1	-0.432732	9.70455	-4.42388	8.20731e-05	0.0184504	1.32998
PLEC	0.442061	10.0351	4.42328	8.22212e-05	0.0184623	1.32826
ZNF251	0.379832	7.8676	4.42235	8.24525e-05	0.0184928	1.32559
LSM3	-0.310289	11.1714	-4.42075	8.28529e-05	0.0185612	1.32098
RNU6-1190P	0.513911	7.17578	4.41942	8.31878e-05	0.0186148	1.31714
DBI	-0.309769	8.70767	-4.41297	8.48244e-05	0.0189274	1.2986
LPP	0.395161	11.3228	4.41047	8.5468e-05	0.0190155	1.2914
GEMIN5	-0.36037	8.844	-4.40877	8.59087e-05	0.0190916	1.28651
DNAH1	0.357863	6.57625	4.40525	8.68282e-05	0.0192081	1.27637
TNKS1BP1	0.348012	8.71536	4.40465	8.69844e-05	0.0192207	1.27466
ZFC3H1	0.383969	9.17881	4.40054	8.80716e-05	0.0194192	1.26284
RNU6-79P	0.317493	4.8147	4.40042	8.8105e-05	0.0194192	1.26248
ZNRD1	-0.303297	7.91729	-4.39975	8.82823e-05	0.0194192	1.26057
BTAF1	0.311869	8.4751	4.39849	8.86201e-05	0.0194662	1.25693
ANAPC1	-0.354469	8.2945	-4.39015	9.08787e-05	0.0197665	1.23299
ZNF449	0.444761	6.85581	4.3838	9.26368e-05	0.0200814	1.21476
DLAT	-0.314086	9.38775	-4.38295	9.2877e-05	0.0201042	1.21229
INHBA	0.832012	11.6381	4.38269	9.2949e-05	0.0201042	1.21156
CLN8	0.494519	8.42897	4.37848	9.41382e-05	0.0203069	1.19946
FAM162A	-0.313674	7.57284	-4.37678	9.46227e-05	0.0203754	1.19458
UBE2T	-0.724886	9.12083	-4.37187	9.60338e-05	0.0206107	1.1805
CSAD	0.4309	6.91049	4.37043	9.64526e-05	0.0206778	1.17636
C1QBP	-0.348605	10.7764	-4.36632	9.76528e-05	0.020866	1.16459
COL4A1	0.620709	11.1636	4.36503	9.80345e-05	0.0209245	1.16088
XRCC4	-0.47396	8.14716	-4.36394	9.8356e-05	0.0209701	1.15777
RAD51	-1.05074	7.89778	-4.36262	9.87496e-05	0.0210007	1.15397
CCDC146	0.453007	5.5062	4.35834	0.000100031	0.0212107	1.14171
NID1	0.382448	10.9891	4.35633	0.00010064	0.0213139	1.13594
SUGP2	0.31366	8.39045	4.35601	0.000100737	0.0213139	1.13502
TPP1	0.360076	11.6162	4.3554	0.000100922	0.0213144	1.13328
TMEM177	-0.329134	8.26857	-4.35202	0.000101956	0.0214579	1.12358
RIOK1	-0.344914	9.00285	-4.34753	0.000103345	0.0215604	1.11071
DTD2	-0.345663	9.45499	-4.34226	0.000104996	0.0218111	1.09564
METTL17	-0.313847	8.34445	-4.34099	0.0001054	0.0218716	1.09199
GLA	-0.382756	8.94153	-4.33807	0.00010633	0.0220176	1.08364
DMTF1	0.32366	9.08428	4.33373	0.000107727	0.0221887	1.07122
TFAP4	-0.319028	7.16183	-4.33082	0.000108678	0.0223306	1.06287
CENPO	-0.600382	8.46401	-4.33056	0.000108761	0.0223306	1.06214
C5orf42	0.389818	7.65117	4.32781	0.000109666	0.0224452	1.05427
RNU11	-0.330899	6.49503	-4.32369	0.000111032	0.0226293	1.0425
PWAR6	0.963818	4.29433	4.32241	0.000111462	0.0226499	1.03882
GPN3	-0.344455	8.15441	-4.31607	0.000113607	0.0230188	1.02071
DBF4B	-0.42054	6.77558	-4.31215	0.000114954	0.0232208	1.0095
ACER3	-0.430471	9.70454	-4.31199	0.00011501	0.0232208	1.00904
SH3YL1	0.424633	6.67494	4.31001	0.000115696	0.0233278	1.00339
IPO4	-0.388565	9.48165	-4.30977	0.00011578	0.0233278	1.0027
ACAP3	0.311338	7.61305	4.30568	0.000117209	0.0235669	0.991036
BIRC5	-0.403571	7.16301	-4.29015	0.000122807	0.0243894	0.946707
PCNXL2	0.317099	7.29771	4.2895	0.000123046	0.0244121	0.944853
RGPD2	0.300251	10.6734	4.28697	0.000123987	0.0244986	0.937619
DCTPP1	-0.301534	10.9037	-4.28591	0.00012438	0.0245512	0.934612
FBXL19-AS1	0.359697	6.33126	4.2847	0.000124835	0.024591	0.931145
NKX2-4	0.35731	8.98295	4.28231	0.000125732	0.0246761	0.924344
TSR1	-0.35496	8.75556	-4.28194	0.000125872	0.0246761	0.92328
MRPS35	-0.337653	8.99094	-4.28186	0.000125902	0.0246761	0.92306
SUV39H1	-0.576357	7.75717	-4.27638	0.000127991	0.0250098	0.907426
NUDT15	-0.419905	7.42118	-4.27346	0.000129116	0.0251791	0.899108
UGGT2	0.318622	8.51759	4.27087	0.000130123	0.0253012	0.89173
NRN1	-0.378963	10.2177	-4.27051	0.000130264	0.0253012	0.890704
C9orf37	-0.349755	9.02372	-4.26448	0.00013264	0.0257114	0.873531
COL4A2	0.567563	10.9264	4.26237	0.000133479	0.0257724	0.867543
KIAA0825	0.515955	5.4655	4.26235	0.000133489	0.0257724	0.867475
MSS51	0.348439	5.67232	4.26203	0.000133619	0.0257724	0.866553
SLC35E2B	0.336264	9.0895	4.26021	0.000134349	0.025862	0.861373
UBQLN4P1	-0.411104	7.44459	-4.2593	0.000134716	0.025907	0.858782
HAT1	-0.457365	9.69808	-4.25227	0.000137581	0.0263275	0.838803
RN7SL244P	0.698518	5.8578	4.24981	0.000138599	0.0264441	0.831803
SNRPD1	-0.543703	8.4221	-4.24938	0.00013878	0.0264527	0.830562
SNRPB	-0.327795	11.3417	-4.24857	0.000139114	0.0264904	0.828278
LRRC37B	0.368436	8.04064	4.24138	0.000142143	0.0268827	0.807827
IPO11	-0.336337	9.51764	-4.23579	0.000144542	0.0272568	0.791936
DST	0.621898	10.5046	4.23385	0.000145385	0.0273625	0.786419
PRKRA	-0.313594	9.36134	-4.23223	0.000146088	0.0274417	0.781837
STX7	0.300763	9.19543	4.22811	0.0001479	0.0276485	0.770132
SKP2	-0.402153	10.159	-4.22116	0.000151008	0.0280942	0.750398
FBL	-0.444894	11.0738	-4.21838	0.000152267	0.0282473	0.742513
PARP2	-0.324362	9.18529	-4.21637	0.000153185	0.0283405	0.736812
WDR12	-0.353389	8.83959	-4.20989	0.000156181	0.0286992	0.71843
ZNF493	0.327332	5.97699	4.20886	0.000156662	0.0287215	0.715509
NPFF	0.523749	6.38239	4.2044	0.000158761	0.0290087	0.70288
MAN2B1	0.320649	9.89628	4.20283	0.00015951	0.0290909	0.698414
SLC25A40	-0.415515	9.09797	-4.19841	0.00016163	0.0293946	0.685889
LCAT	0.397941	8.33699	4.19511	0.000163226	0.0296018	0.676565
PSME2	-0.43436	9.45822	-4.19261	0.000164449	0.0297402	0.669485
CDCA3	-0.684369	7.96044	-4.19217	0.000164665	0.0297517	0.668237
FLJ41170	0.449409	6.56352	4.19072	0.000165379	0.0297977	0.664132
ACADVL	0.412102	10.0838	4.19072	0.00016538	0.0297977	0.664126
BORA	-0.761241	7.33916	-4.18997	0.000165753	0.0298185	0.661987
HCFC2	0.301277	8.36261	4.18876	0.000166348	0.0298229	0.658589
BBS9	0.382676	7.66183	4.18858	0.000166441	0.0298229	0.658058
GPR52	0.59259	6.00027	4.18735	0.000167052	0.0298772	0.654584
PPIF	-0.370681	9.16517	-4.18607	0.00016769	0.0299637	0.650968
GINS2	-1.08309	10.1564	-4.17752	0.000172019	0.0305966	0.62679
TEP1	0.359681	7.90571	4.17593	0.000172838	0.030714	0.622288
NT5C2	0.310504	9.70424	4.17352	0.000174087	0.0309077	0.615459
GOLGA8A	0.669283	7.8982	4.1703	0.000175762	0.0311482	0.606377
NAT10	-0.331073	9.39387	-4.16897	0.000176464	0.0312181	0.602595
PHKA1	-0.345276	8.58496	-4.16863	0.000176639	0.0312181	0.601658
PSMG1	-0.338075	9.75742	-4.1683	0.000176817	0.0312211	0.600702
ANP32B	-0.485047	10.3928	-4.16704	0.000177479	0.031255	0.597157
PUS3	-0.309964	7.69298	-4.16233	0.000179986	0.0316648	0.583858
RNVU1-15	-0.679578	7.12161	-4.16199	0.00018017	0.0316648	0.582889
RALGAPA1	0.332549	8.5172	4.15858	0.00018201	0.0318773	0.573253
CACYBP	-0.398159	9.22528	-4.15626	0.000183272	0.0319642	0.566701
DMPK	0.350981	7.99248	4.15173	0.000185757	0.0322427	0.553935
FNBP4	0.309988	9.36016	4.1513	0.000185995	0.0322554	0.552716
UBASH3B	-0.596988	8.7918	-4.15056	0.000186408	0.032298	0.550617
FAM35A	-0.350964	8.77687	-4.14991	0.000186765	0.0323311	0.5488
CENPP	-0.606879	6.96167	-4.14821	0.000187715	0.0324378	0.543991
CCNG2	0.303836	8.5888	4.14779	0.000187951	0.0324496	0.542801
BRIX1	-0.472912	9.21436	-4.1474	0.000188166	0.0324578	0.541719
CEP85L	0.324377	6.45601	4.14586	0.000189032	0.0325206	0.537366
FDXACB1	-0.341032	6.31439	-4.14516	0.000189426	0.0325596	0.535389
TMF1	0.330116	8.9442	4.14192	0.000191262	0.0327592	0.526247
RBBP8	-0.718322	8.18728	-4.13802	0.000193491	0.0330827	0.515263
ZNF542P	-0.347899	7.59444	-4.12845	0.000199079	0.0336176	0.488282
OIP5	-0.963186	7.46128	-4.12821	0.000199216	0.0336176	0.487628
PLOD1	0.329132	11.9648	4.12689	0.000200001	0.0337208	0.483901
ADAMTS10	0.352653	7.23237	4.12595	0.000200563	0.0337861	0.481243
CENPU	-1.25731	7.67252	-4.12457	0.000201383	0.0338398	0.477376
BAZ2B	0.61377	8.16493	4.12448	0.000201436	0.0338398	0.477128
TTLL3	0.713701	7.53451	4.12406	0.000201688	0.0338398	0.475943
MRPS18C	-0.523277	6.54385	-4.12401	0.000201718	0.0338398	0.4758
NUP88	-0.354375	10.5343	-4.11828	0.000205183	0.0342967	0.459664
FAT4	0.507063	9.43623	4.11356	0.000208076	0.0347206	0.446394
DHCR7	-0.465353	10.3187	-4.10746	0.00021188	0.0352947	0.429232
RNU6-267P	0.99466	5.13843	4.0981	0.000217845	0.0360919	0.402932
PVRL1	-0.313181	7.20516	-4.09791	0.000217967	0.0360919	0.402403
ANKRD36	0.669289	7.14734	4.09621	0.000219072	0.036244	0.397612
ZMAT3	0.327804	10.4011	4.09525	0.000219697	0.0362856	0.394915
SCARB1	-0.347146	9.52008	-4.09004	0.000223115	0.0366972	0.380293
CEP78	-0.397893	8.43322	-4.08333	0.000227596	0.0372419	0.361462
UBR4	0.446018	10.2762	4.08293	0.000227866	0.0372546	0.360341
FANCI	-0.859194	8.5596	-4.07941	0.000230251	0.0375262	0.350481
YPEL5	0.302011	10.4583	4.07906	0.000230493	0.0375262	0.349486
TRIP13	-0.855704	9.52858	-4.07447	0.000233646	0.0379125	0.33662
EFEMP2	0.428706	10.4704	4.07155	0.000235678	0.0381148	0.328423
NXT2	-0.75749	8.33167	-4.06914	0.000237362	0.0382915	0.321681
PCDHGA12	0.313135	7.16144	4.06884	0.000237571	0.0382934	0.320848
IGIP	0.335908	5.80444	4.05928	0.000244385	0.0391642	0.29408
C3orf65	0.309903	4.38379	4.05473	0.000247696	0.0396472	0.281341
PCDHB18	0.427892	5.70894	4.04986	0.000251287	0.0400392	0.267718
GTF2IRD2	0.332744	7.01811	4.04526	0.000254731	0.0404883	0.254837
POLR3K	-0.306812	9.84938	-4.04255	0.000256777	0.0406802	0.247269
ZNF84	0.340125	8.00945	4.0409	0.000258034	0.0407771	0.242647
CCDC86	-0.387602	9.7154	-4.03913	0.000259385	0.0408602	0.237705
OGT	0.441249	9.42877	4.03687	0.000261118	0.0410333	0.231404
POLD3	-0.545871	7.94579	-4.03647	0.00026143	0.0410492	0.230274
CKS1B	-0.747575	10.3903	-4.03175	0.000265099	0.041558	0.21709
ZNF320	0.353679	6.92491	4.02919	0.00026711	0.0417976	0.20994
CDK1	-1.4196	8.07417	-4.02898	0.000267273	0.0417976	0.209363
RAD23A	-0.304994	10.4566	-4.02285	0.000272152	0.0422882	0.192251
SEC31B	0.367705	6.70848	4.02215	0.000272713	0.0423077	0.190304
SPAG5	-1.02218	8.08561	-4.01528	0.000278297	0.0430023	0.171132
TRAPPC4	-0.312679	9.99431	-4.01194	0.000281047	0.0432895	0.161832
RILPL2	-0.336192	8.495	-4.00675	0.000285375	0.0438155	0.147382
METTL18	-0.45836	7.1559	-4.0065	0.000285591	0.0438155	0.146667
KCND1	0.372714	6.24824	4.00536	0.000286545	0.0439273	0.143511
LYAR	-0.567641	8.14439	-3.99862	0.000292292	0.0446322	0.124735
CSTF2	-0.302697	8.34266	-3.99776	0.000293038	0.0446758	0.122326
FAM136A	-0.331972	9.41429	-3.99689	0.000293786	0.0447548	0.119915
KLRAP1	0.509252	5.01443	3.99618	0.0002944	0.0447779	0.117944
FAM64A	-0.717342	8.43807	-3.9952	0.000295251	0.0448724	0.115212
CHCHD10	-0.321748	9.16495	-3.98908	0.000300614	0.045386	0.0981959
ZNF354B	0.347394	6.24828	3.98791	0.000301653	0.045454	0.0949351
MACF1	0.492367	10.4367	3.98289	0.000306141	0.0459166	0.0809741
CHAC2	-0.816525	7.35519	-3.98218	0.000306778	0.0459766	0.0790118
DHFR	-0.817078	9.89519	-3.97806	0.000310521	0.0464659	0.0675479
CKS2	-0.557672	11.4288	-3.97446	0.000313819	0.0468152	0.0575636
DKK3	0.320063	8.57221	3.96891	0.000318981	0.0473307	0.0421477
H6PD	0.475176	8.94596	3.9683	0.000319556	0.0473798	0.0404458
CEP290	0.313444	7.17023	3.96603	0.000321687	0.0476595	0.0341641
SRGAP2B	0.321724	11.0058	3.96333	0.000324252	0.0479235	0.0266609
ZNF605	0.336584	6.87516	3.95005	0.000337142	0.0493097	-0.0101648
